# Supplementary material for: How to Produce an Alternative Carbon Source for Denitrification by Treating and Drastically Reducing Biological Sewage Sludge
Source: Membranes (Basel). 2021 Dec 12;11(12):977. doi: 10.3390/membranes11120977 (PMC8708590; doi:10.3390/membranes11120977)
Supplement: Supplementary file 1 [file membranes-11-00977-s001.zip]

Archive with 1 entries (1 files):
- membranes-1471220-supplementary.pdf
